# Supplementary material for: Neural Correlates of Extraversion and Trait Creativity: A Graph Theory-Based Whole-Brain Functional Network Modularity Analysis
Source: J Intell. 2026 Jun 1;14(6):94. doi: 10.3390/jintelligence14060094 (PMC13302527; doi:10.3390/jintelligence14060094)
Supplement: Supplementary file 1 [file jintelligence-14-00094-s001.zip]

Archive with 1 entries (1 files):
- jintelligence-4263689-supplementary.pdf
